# Supplementary material for: High Rate of Mutational Events in SARS-CoV-2 Genomes across Brazilian Geographical Regions, February 2020 to June 2021
Source: Viruses. 2021 Sep 10;13(9):1806. doi: 10.3390/v13091806 (PMC8473193; doi:10.3390/v13091806)
Supplement: Supplementary file 1 [file viruses-13-01806-s001.zip]

Archive with 1 entries (1 files):
- viruses-1344495-supplementary.pdf
